# Supplementary material for: Population genetics and evolutionary history of the endangered Eld’s deer (Rucervus eldii) with implications for planning species recovery
Source: Sci Rep. 2021 Jan 28;11:2564. doi: 10.1038/s41598-021-82183-7 (PMC7844053; doi:10.1038/s41598-021-82183-7)
Supplement: Supplementary file 2 — Supplementary Information 2. [file 41598_2021_82183_MOESM2_ESM.xlsx]

## Sheet: Sheet2
Sample	Pop_ID	Location	AY302223	AY302223	BM4208	BM4208	RT6	RT6	INRA011	INRA011	RT1	RT1	Ca42	Ca42	Cervid	Cervid	RT27	RT27	BM6506	BM6506	OarFCB193	OarFCB193	T156	T156	CelJP27	CelJP27	DF/R	DF/R	T193	T193	T507	T507	BM4107	BM4107	MAF70	MAF70	L2348	L2348	AF232760	AF232760
S1	1	KLNP	194	208	148	158	96	120	184	184	206	206	188	188	154	164	130	130	206	206	94	132	182	182	196	196	174	178	168	168	178	182	152	158	128	132	182	182	168	170
S2	1	KLNP	194	212	148	158	96	120	148	148	206	206	184	188	154	154	144	144	200	200	94	94	182	182	196	196	174	178	228	228	182	182	152	152	128	128	170	170	170	170
S3	1	KLNP	194	212	148	158	120	120	184	184	208	208	176	176	154	154	144	144	206	206	104	104	182	182	186	188	174	178	168	172	182	182	158	158	128	128	182	182	170	170
S4	1	KLNP	194	212	148	158	102	102	184	184	206	206	176	176	154	154	144	144	206	206	104	104	182	182	196	196	186	186	228	228	178	182	158	158	128	128	182	182	170	170
S5	1	KLNP	194	212	148	158	96	120	148	148	208	208	176	176	154	154	144	144	206	206	104	104	182	182	196	196	186	186	228	228	182	182	152	158	128	128	170	182	170	170
S6	1	KLNP	194	212	148	158	96	120	184	184	206	206	184	188	154	154	144	144	206	206	104	104	182	182	196	196	186	186	228	228	182	182	158	158	128	128	182	182	168	170
S7	1	KLNP	194	212	148	158	96	120	184	184	206	206	176	176	154	154	144	144	206	206	94	94	182	182	196	196	186	186	228	228	182	182	152	152	128	132	182	182	168	168
S8	1	KLNP	194	212	148	158	96	120	184	184	206	206	176	176	154	154	144	144	206	206	94	94	182	182	196	196	174	178	228	228	182	182	152	152	128	132	170	182	168	170
S9	1	KLNP	194	212	148	158	96	120	184	184	206	206	176	176	154	154	144	144	206	206	94	94	182	182	196	198	174	178	168	172	182	182	152	152	128	132	182	182	170	170
S10	1	KLNP	194	212	148	158	96	120	184	184	206	206	176	176	164	164	130	130	206	206	104	104	182	182	196	196	164	164	168	172	182	182	152	152	128	132	182	182	170	170
S11	1	KLNP	194	212	148	158	96	120	184	184	206	206	176	176	154	164	130	130	200	200	132	132	166	170	198	198	174	178	168	172	182	182	0	0	128	128	182	182	170	170
S12	1	KLNP	194	212	164	164	96	120	184	184	206	206	176	176	164	164	130	130	200	200	104	104	182	182	196	196	174	178	168	172	182	182	152	152	128	128	182	182	170	170
S13	1	KLNP	194	212	164	164	96	120	184	184	200	200	176	176	164	164	130	130	200	200	132	132	182	182	186	188	174	178	168	172	182	182	152	152	128	128	170	182	170	170
S14	1	KLNP	194	212	164	164	96	120	184	184	200	200	176	176	164	164	130	130	200	200	132	132	182	182	196	196	174	178	168	172	182	182	152	152	128	128	182	182	170	170
S15	1	KLNP	194	212	164	164	120	120	184	184	206	206	176	176	154	164	130	130	206	206	132	132	182	182	196	196	164	164	228	228	182	182	152	152	128	128	182	182	168	170
S16	1	KLNP	194	212	164	164	120	120	184	184	206	206	176	176	164	164	130	130	200	200	132	132	182	182	196	196	174	178	228	228	182	182	152	152	132	132	182	182	170	170
S17	1	KLNP	194	212	164	164	120	120	184	184	206	206	176	176	164	164	130	130	200	206	132	132	182	182	196	196	164	164	228	228	178	182	152	152	132	132	182	182	170	170
S18	1	KLNP	194	212	164	164	120	120	184	184	200	200	176	176	154	164	144	144	206	206	132	132	182	182	196	196	164	164	168	168	182	182	152	152	128	128	182	182	170	170
S19	1	KLNP	194	212	164	164	120	120	184	184	206	206	176	176	154	164	144	144	206	206	132	132	182	182	196	196	164	164	168	168	178	178	152	152	128	128	182	182	170	170
S20	1	KLNP	194	212	164	164	120	120	184	184	206	206	176	176	154	164	130	130	206	206	132	132	182	182	196	196	164	164	168	168	178	178	152	152	128	128	182	182	170	170
S21	1	KLNP	194	212	164	164	120	120	184	184	206	206	176	176	154	164	130	130	200	200	132	132	182	182	196	196	164	164	228	228	178	178	152	152	128	128	182	182	170	170
S22	1	KLNP	194	212	164	164	120	120	184	184	206	206	176	176	154	164	130	146	206	206	132	132	182	182	196	196	174	178	228	228	178	178	152	152	128	128	182	182	170	170
S23	1	KLNP	194	212	164	164	120	120	184	184	206	206	176	176	154	164	130	130	200	200	132	132	182	182	196	196	174	178	228	228	182	182	152	152	128	128	182	182	170	170
S24	1	KLNP	194	212	164	164	120	120	184	184	206	206	176	176	164	164	130	130	200	200	132	132	182	182	196	196	174	178	228	228	182	182	152	152	128	128	182	182	170	170
S25	2	Manipur Zoo	208	208	164	164	120	120	140	152	206	206	176	176	164	164	144	144	206	206	132	132	182	182	196	196	186	186	228	228	178	178	152	152	128	128	170	170	170	170
S26	2	Manipur Zoo	194	208	164	164	120	120	184	184	206	206	188	188	154	164	144	144	206	206	132	132	182	182	196	196	186	186	228	228	178	178	152	152	128	128	170	170	170	170
S27	2	Manipur Zoo	194	212	164	164	96	120	184	184	206	206	188	188	154	164	144	144	206	206	132	132	182	182	186	188	186	186	228	228	180	180	152	152	128	128	170	170	170	170
S28	2	Manipur Zoo	194	208	158	158	120	120	184	184	206	206	188	188	154	164	144	144	206	206	132	132	182	182	198	198	186	186	228	228	180	180	152	152	128	128	170	170	170	170
S29	2	Manipur Zoo	194	208	158	158	120	120	184	184	206	206	188	188	154	164	144	144	206	206	132	132	182	182	198	198	186	186	228	228	180	180	152	152	128	128	170	170	170	170
S30	2	Manipur Zoo	194	208	164	158	120	120	184	184	206	206	188	188	154	164	144	144	206	206	132	132	166	166	198	198	186	186	228	228	180	180	152	152	128	128	170	170	170	170
S31	3	New Delhi Zoo	194	208	158	158	120	120	184	184	206	206	188	188	154	164	144	144	206	206	104	104	182	182	196	196	186	186	224	228	180	180	152	152	128	128	170	170	170	170
S32	3	New Delhi Zoo	194	208	164	158	120	120	184	184	206	206	188	188	164	164	144	144	206	206	132	132	182	182	198	198	186	186	224	228	180	180	152	152	128	128	170	170	170	170
S33	3	New Delhi Zoo	194	208	158	158	120	120	184	184	206	206	188	188	164	164	144	144	206	206	132	132	182	182	198	198	186	186	228	228	180	180	152	152	128	128	170	170	170	170
S34	3	New Delhi Zoo	194	208	158	158	120	120	184	184	206	206	188	188	164	164	144	144	206	206	132	132	182	182	198	198	186	186	228	228	180	180	152	152	128	128	170	170	170	170
S35	4	Guwahati Zoo	208	208	158	158	120	120	184	184	206	206	188	188	164	164	130	130	200	206	104	104	182	182	196	196	0	0	228	228	180	180	152	152	134	134	164	164	170	170
S36	4	Guwahati Zoo	208	208	158	158	120	120	184	184	206	206	188	188	164	164	130	130	200	206	104	104	182	182	196	196	186	186	228	228	180	180	152	152	134	134	164	164	170	170
S37	4	Guwahati Zoo	206	206	158	158	120	120	184	184	206	206	188	188	164	164	144	144	200	200	132	132	182	182	196	196	186	186	228	228	180	180	152	152	134	134	164	164	170	170
S38	4	Guwahati Zoo	206	206	158	158	120	120	184	184	206	206	188	188	164	164	144	144	200	200	132	132	182	182	196	196	186	186	228	228	180	180	152	152	134	134	164	164	170	170
S39	4	Guwahati Zoo	206	206	158	158	120	120	174	184	206	206	188	188	154	154	144	144	200	200	132	132	182	182	196	196	186	186	228	228	180	180	152	152	134	134	164	164	170	170
S40	4	Guwahati Zoo	206	206	158	158	120	120	184	184	206	206	188	188	154	154	144	144	200	200	132	132	182	182	196	196	186	186	228	228	180	180	152	152	134	134	164	164	170	170
S41	4	Guwahati Zoo	206	206	158	158	120	120	184	184	206	206	188	188	164	164	144	144	200	200	132	132	182	182	196	196	186	186	228	228	180	180	152	152	134	134	164	164	170	170
S42	4	Guwahati Zoo	206	206	158	158	120	120	184	184	206	206	188	188	154	154	144	144	200	200	132	132	182	182	196	196	186	186	228	228	180	180	152	152	134	134	164	164	170	170
